# Supplementary material for: Three-Dimensionally Printed Hydrogel Cardiac Patch for Infarct Regeneration Based on Natural Polysaccharides
Source: Polymers (Basel). 2023 Jun 26;15(13):2824. doi: 10.3390/polym15132824 (PMC10346776; doi:10.3390/polym15132824)
Supplement: Supplementary file 1 [file polymers-15-02824-s001.zip]

Archive with 1 entries (1 files):
- polymers-2437168-supplementary.pdf
